# Supplementary material for: Exploiting Integrin-αVβ3 to Enhance Radiotherapy Efficacy in Medulloblastoma via Ferroptosis
Source: Curr Oncol. 2024 Nov 20;31(11):7390–402. doi: 10.3390/curroncol31110545 (PMC11592711; doi:10.3390/curroncol31110545)
Supplement: Supplementary file 1 [file curroncol-31-00545-s001.zip]

Archive with 1 entries (1 files):
- curroncol-3244536-supplementary.pdf
